# Supplementary material for: Pulmonary Involvement in Recurrent Respiratory Papillomatosis: A Systematic Review
Source: Infect Dis Rep. 2024 Feb 28;16(2):200–15. doi: 10.3390/idr16020016 (PMC10961772; doi:10.3390/idr16020016)
Supplement: Supplementary file 1 [file idr-16-00016-s001.zip]

Archive with 1 entries (1 files):
- idr-2825224-supplementary.pdf
